# Supplementary material for: Functional Status Enhances the FRAX® Prediction of Fractures in Myasthenia Gravis: A 10-Year Cohort Study
Source: J Clin Med. 2025 May 7;14(9):3260. doi: 10.3390/jcm14093260 (PMC12072394; doi:10.3390/jcm14093260)
Supplement: Supplementary file 1 [file jcm-14-03260-s001.zip]

Archive with 1 entries (1 files):
- jcm-3610472-supplementary.pdf
